# Supplementary material for: Insecticide resistance in indoor and outdoor-resting Anopheles gambiae in Northern Ghana
Source: Malar J. 2020 Aug 31;19:314. doi: 10.1186/s12936-020-03388-1 (PMC7460795; doi:10.1186/s12936-020-03388-1)
Supplement: Supplementary file 1 — Additional file 1: Table S1. Number of indoor and outdoor test mosquitoes exposed and susceptibility rate to individual insecticides. Data on the number of mosquito populations exposed to insecticides and the susceptibility rate. [file 12936_2020_3388_MOESM1_ESM.xlsx]

## Sheet: Sheet1
		# Exposed		# Dead		% Susceptibility
	Insecticide	Indoor	Outdoor	Indoor	Outdoor	Indoor	Outdoor
	Bendiocarb (0.1% )	100	100	90	95	90	95
	DDT (4%)	80	100	0	9	0	9
	Deltamethrin (0.05% )	100	100	5	3	5	3
	Malathion (5%)	100	100	98	100	98	100
